# Supplementary material for: Gastric Inflation in Prehospital Cardiopulmonary Resuscitation: Aspiration Pneumonia and Resuscitation Outcomes
Source: Rev Cardiovasc Med. 2023 Jul 12;24(7):198. doi: 10.31083/j.rcm2407198 (PMC11266457; doi:10.31083/j.rcm2407198)
Supplement: Supplementary file 1 [file 2153-8174-24-7-198-s1.zip]

Archive with 4 entries (4 files):
- STROBE_checklist.pdf
- STROBE_checklist_RCM.docx
- Supplement table.pdf
- supplement table_RCM.docx
